# Supplementary material for: Antimicrobial Polymeric Composites with Embedded Nanotextured Magnesium Oxide
Source: Polymers (Basel). 2021 Jun 30;13(13):2183. doi: 10.3390/polym13132183 (PMC8271688; doi:10.3390/polym13132183)
Supplement: Supplementary file 1 [file polymers-13-02183-s001.zip]

Archive with 1 entries (1 files):
- polymers-1235863-supplementary.pdf
